# Supplementary material for: Association of CHA2DS2-VASc Score with Long-Term Incidence of New-Onset Atrial Fibrillation and Ischemic Stroke after Myocardial Infarction
Source: J Clin Med. 2022 Nov 30;11(23):7090. doi: 10.3390/jcm11237090 (PMC9739941; doi:10.3390/jcm11237090)
Supplement: Supplementary file 1 [file jcm-11-07090-s001.zip]

Archive with 1 entries (1 files):
- jcm-2047169-supplementary.pdf
